# Supplementary material for: Molecular Characteristics of Carnivore protoparvovirus 1 with High Sequence Similarity between Wild and Domestic Carnivores in Taiwan
Source: Pathogens. 2021 May 29;10(6):671. doi: 10.3390/pathogens10060671 (PMC8229444; doi:10.3390/pathogens10060671)
Supplement: Supplementary file 1 [file pathogens-10-00671-s001.zip]

Archive with 1 entries (1 files):
- pathogens-1209875-supplementary.pdf
